# Supplementary material for: The origin of the solvent dependence of fluorescence quantum yields in dipolar merocyanine dyes
Source: Chem Sci. 2019 Dec 4;10(48):11013–22. doi: 10.1039/c9sc05012d (PMC7069518; doi:10.1039/c9sc05012d)
Supplement: Supplementary file 2 [file SC-010-C9SC05012D-s002.cif]

# Electronic Supplementary Material (ESI) for Chemical Science.
# This journal is © The Royal Society of Chemistry 2019

####################################################################### 
# 
# This file contains crystal structure data downloaded from the 
# Cambridge Structural Database (CSD) hosted by the Cambridge 
# Crystallographic Data Centre (CCDC).
# 
# Full information about CCDC data access policies and citation 
# guidelines are available at http://www.ccdc.cam.ac.uk/access/V1 
# 
# Audit and citation data items may have been added by the CCDC. 
# Please retain this information to preserve the provenance of 
# this file and to allow appropriate attribution of the data. 
# 
#######################################################################

data_DCBT
_database_code_depnum_ccdc_archive 'CCDC 1957268'
loop_
_audit_author_name
_audit_author_address
'David Schmidt'
;Center for Nanosystems Chemistry Universitaet Wuerzburg
Germany
;
_audit_update_record             
;
2019-10-02 deposited with the CCDC.	2019-11-25 downloaded from the CCDC.
;

_audit_creation_method           SHELXL-2014/7
_shelx_SHELXL_version_number     2014/7
_chemical_name_systematic        ?
_chemical_name_common            ?
_chemical_melting_point          ?
_chemical_formula_moiety         'C26 H27 N3 O S'
_chemical_formula_sum            'C26 H27 N3 O S'
_chemical_formula_weight         429.56

loop_
_atom_type_symbol
_atom_type_description
_atom_type_scat_dispersion_real
_atom_type_scat_dispersion_imag
_atom_type_scat_source
C C 0.0181 0.0091 'International Tables Vol C Tables 4.2.6.8 and 6.1.1.4'
H H 0.0000 0.0000 'International Tables Vol C Tables 4.2.6.8 and 6.1.1.4'
N N 0.0311 0.0180 'International Tables Vol C Tables 4.2.6.8 and 6.1.1.4'
O O 0.0492 0.0322 'International Tables Vol C Tables 4.2.6.8 and 6.1.1.4'
S S 0.3331 0.5567 'International Tables Vol C Tables 4.2.6.8 and 6.1.1.4'

_space_group_crystal_system      triclinic
_space_group_IT_number           2
_space_group_name_H-M_alt        'P -1'
_space_group_name_Hall           '-P 1'

_shelx_space_group_comment       
;
The symmetry employed for this shelxl refinement is uniquely defined
by the following loop, which should always be used as a source of
symmetry information in preference to the above space-group names.
They are only intended as comments.
;

loop_
_space_group_symop_operation_xyz
'x, y, z'
'-x, -y, -z'

_cell_length_a                   7.0287(2)
_cell_length_b                   11.0372(3)
_cell_length_c                   15.2233(5)
_cell_angle_alpha                76.4590(10)
_cell_angle_beta                 89.7140(10)
_cell_angle_gamma                78.3230(10)
_cell_volume                     1123.28(6)
_cell_formula_units_Z            2
_cell_measurement_temperature    100(2)
_cell_measurement_reflns_used    9966
_cell_measurement_theta_min      2.99
_cell_measurement_theta_max      72.18

_exptl_crystal_description       needle
_exptl_crystal_colour            red
_exptl_crystal_density_meas      ?
_exptl_crystal_density_method    ?
_exptl_crystal_density_diffrn    1.270
_exptl_crystal_F_000             456
_exptl_transmission_factor_min   ?
_exptl_transmission_factor_max   ?
_exptl_crystal_size_max          0.556
_exptl_crystal_size_mid          0.101
_exptl_crystal_size_min          0.038
_exptl_absorpt_coefficient_mu    1.451
_shelx_estimated_absorpt_T_min   0.499
_shelx_estimated_absorpt_T_max   0.947
_exptl_absorpt_correction_type   multi-scan
_exptl_absorpt_correction_T_min  0.5219
_exptl_absorpt_correction_T_max  0.7536
_exptl_absorpt_process_details   Bruker-SADABS
_exptl_absorpt_special_details   ?
_diffrn_ambient_temperature      100(2)
_diffrn_radiation_wavelength     1.54178
_diffrn_radiation_type           CuK\a
_diffrn_source                   Cu/K(alpha)_ImuS_Microsource
_diffrn_measurement_device_type  Bruker-Kappa-D8Quest_Photon100
_diffrn_measurement_method       omega_and_phi_scan
_diffrn_detector_area_resol_mean ?
_diffrn_reflns_number            19865
_diffrn_reflns_av_unetI/netI     0.0371
_diffrn_reflns_av_R_equivalents  0.0488
_diffrn_reflns_limit_h_min       -8
_diffrn_reflns_limit_h_max       8
_diffrn_reflns_limit_k_min       -13
_diffrn_reflns_limit_k_max       13
_diffrn_reflns_limit_l_min       -18
_diffrn_reflns_limit_l_max       18
_diffrn_reflns_theta_min         2.989
_diffrn_reflns_theta_max         72.259
_diffrn_reflns_theta_full        67.679
_diffrn_measured_fraction_theta_max 0.992
_diffrn_measured_fraction_theta_full 0.995
_diffrn_reflns_Laue_measured_fraction_max 0.992
_diffrn_reflns_Laue_measured_fraction_full 0.995
_diffrn_reflns_point_group_measured_fraction_max 0.992
_diffrn_reflns_point_group_measured_fraction_full 0.995
_reflns_number_total             4415
_reflns_number_gt                3962
_reflns_threshold_expression     'I > 2\s(I)'
_reflns_Friedel_coverage         0.000
_reflns_Friedel_fraction_max     .
_reflns_Friedel_fraction_full    .

_reflns_special_details          
;
 Reflections were merged by SHELXL according to the crystal
 class for the calculation of statistics and refinement.
 
 _reflns_Friedel_fraction is defined as the number of unique
 Friedel pairs measured divided by the number that would be
 possible theoretically, ignoring centric projections and
 systematic absences.
;

_computing_data_collection       'Bruker APEX3'
_computing_cell_refinement       'Bruker SAINT'
_computing_data_reduction        'Bruker SAINT'
_computing_structure_solution    'SHELXS-97 (Sheldrick 2008)'
_computing_structure_refinement  'SHELXL-2014/7 (Sheldrick, 2014)'
_computing_molecular_graphics    'Bruker SHELXTL'
_computing_publication_material  'Bruker SHELXTL'
_refine_special_details          ?
_refine_ls_structure_factor_coef Fsqd
_refine_ls_matrix_type           full
_refine_ls_weighting_scheme      calc
_refine_ls_weighting_details     
'w=1/[\s^2^(Fo^2^)+(0.0468P)^2^+0.4485P] where P=(Fo^2^+2Fc^2^)/3'
_atom_sites_solution_primary     ?
_atom_sites_solution_secondary   ?
_atom_sites_solution_hydrogens   geom
_refine_ls_hydrogen_treatment    constr
_refine_ls_extinction_method     none
_refine_ls_extinction_coef       .
_refine_ls_number_reflns         4415
_refine_ls_number_parameters     284
_refine_ls_number_restraints     0
_refine_ls_R_factor_all          0.0419
_refine_ls_R_factor_gt           0.0368
_refine_ls_wR_factor_ref         0.0981
_refine_ls_wR_factor_gt          0.0946
_refine_ls_goodness_of_fit_ref   1.044
_refine_ls_restrained_S_all      1.044
_refine_ls_shift/su_max          0.001
_refine_ls_shift/su_mean         0.000

loop_
_atom_site_label
_atom_site_type_symbol
_atom_site_fract_x
_atom_site_fract_y
_atom_site_fract_z
_atom_site_U_iso_or_equiv
_atom_site_adp_type
_atom_site_occupancy
_atom_site_site_symmetry_order
_atom_site_calc_flag
_atom_site_refinement_flags_posn
_atom_site_refinement_flags_adp
_atom_site_refinement_flags_occupancy
_atom_site_disorder_assembly
_atom_site_disorder_group
S1 S 0.93227(5) 0.09118(3) 0.77356(2) 0.01708(11) Uani 1 1 d . . . . .
O1 O 0.21728(13) 0.30545(9) 0.82998(6) 0.0169(2) Uani 1 1 d . . . . .
N1 N 0.99639(16) 0.18262(11) 0.60655(8) 0.0165(2) Uani 1 1 d . . . . .
N2 N -0.39634(18) 0.62485(13) 0.56996(9) 0.0264(3) Uani 1 1 d . . . . .
N3 N -0.60860(19) 0.56245(13) 0.85202(9) 0.0279(3) Uani 1 1 d . . . . .
C1 C 1.1622(2) 0.04140(13) 0.73354(9) 0.0166(3) Uani 1 1 d . . . . .
C2 C 1.3220(2) -0.04345(13) 0.78136(10) 0.0198(3) Uani 1 1 d . . . . .
H2 H 1.3156 -0.0825 0.8436 0.024 Uiso 1 1 calc R U . . .
C3 C 1.4915(2) -0.06957(14) 0.73553(10) 0.0213(3) Uani 1 1 d . . . . .
H3 H 1.6026 -0.1273 0.7667 0.026 Uiso 1 1 calc R U . . .
C4 C 1.4994(2) -0.01167(13) 0.64429(10) 0.0200(3) Uani 1 1 d . . . . .
H4 H 1.6166 -0.0306 0.6142 0.024 Uiso 1 1 calc R U . . .
C5 C 1.3403(2) 0.07308(13) 0.59625(9) 0.0179(3) Uani 1 1 d . . . . .
H5 H 1.3471 0.1119 0.5340 0.021 Uiso 1 1 calc R U . . .
C6 C 1.17038(19) 0.09961(12) 0.64182(9) 0.0156(3) Uani 1 1 d . . . . .
C7 C 0.8498(2) 0.18974(12) 0.66650(9) 0.0161(3) Uani 1 1 d . . . . .
C8 C 0.6666(2) 0.26227(13) 0.64615(9) 0.0171(3) Uani 1 1 d . . . . .
H8 H 0.6363 0.3088 0.5853 0.021 Uiso 1 1 calc R U . . .
C9 C 0.5186(2) 0.27338(12) 0.70884(9) 0.0169(3) Uani 1 1 d . . . . .
H9 H 0.5463 0.2297 0.7705 0.020 Uiso 1 1 calc R U . . .
C10 C 0.3374(2) 0.34517(13) 0.68306(9) 0.0170(3) Uani 1 1 d . . . . .
H10 H 0.3141 0.3863 0.6207 0.020 Uiso 1 1 calc R U . . .
C11 C 0.1794(2) 0.36452(12) 0.74060(9) 0.0157(3) Uani 1 1 d . . . . .
C12 C -0.0004(2) 0.43679(12) 0.71066(9) 0.0158(3) Uani 1 1 d . . . . .
H12 H -0.0243 0.4760 0.6481 0.019 Uiso 1 1 calc R U . . .
C13 C -0.1515(2) 0.45429(12) 0.77094(9) 0.0161(3) Uani 1 1 d . . . . .
C14 C -0.1038(2) 0.39047(13) 0.86433(9) 0.0176(3) Uani 1 1 d . . . . .
H14 H -0.1993 0.3990 0.9081 0.021 Uiso 1 1 calc R U . . .
C15 C 0.0750(2) 0.31878(12) 0.89057(9) 0.0171(3) Uani 1 1 d . . . . .
C16 C 0.9660(2) 0.25325(13) 0.51178(9) 0.0171(3) Uani 1 1 d . . . . .
H16A H 1.0933 0.2633 0.4864 0.021 Uiso 1 1 calc R U . . .
H16B H 0.8867 0.3394 0.5086 0.021 Uiso 1 1 calc R U . . .
C17 C 0.8640(2) 0.18638(13) 0.45480(9) 0.0183(3) Uani 1 1 d . . . . .
H17A H 0.9416 0.0994 0.4594 0.022 Uiso 1 1 calc R U . . .
H17B H 0.7353 0.1783 0.4794 0.022 Uiso 1 1 calc R U . . .
C18 C 0.8365(2) 0.25764(13) 0.35541(9) 0.0179(3) Uani 1 1 d . . . . .
H18A H 0.7339 0.2285 0.3265 0.022 Uiso 1 1 calc R U . . .
H18B H 0.7909 0.3497 0.3517 0.022 Uiso 1 1 calc R U . . .
C19 C 1.0201(2) 0.23894(14) 0.30298(10) 0.0224(3) Uani 1 1 d . . . . .
H19A H 0.9963 0.2937 0.2417 0.034 Uiso 1 1 calc R U . . .
H19B H 1.0571 0.1497 0.2997 0.034 Uiso 1 1 calc R U . . .
H19C H 1.1254 0.2614 0.3337 0.034 Uiso 1 1 calc R U . . .
C20 C -0.3356(2) 0.52820(13) 0.74123(9) 0.0172(3) Uani 1 1 d . . . . .
C21 C -0.37522(19) 0.58326(13) 0.64699(10) 0.0190(3) Uani 1 1 d . . . . .
C22 C -0.4873(2) 0.54742(13) 0.80203(10) 0.0195(3) Uani 1 1 d . . . . .
C23 C 0.1479(2) 0.24526(13) 0.98521(10) 0.0215(3) Uani 1 1 d . . . . .
C24 C 0.3015(4) 0.3082(2) 1.01697(13) 0.0536(6) Uani 1 1 d . . . . .
H24A H 0.3511 0.2613 1.0781 0.080 Uiso 1 1 calc R U . . .
H24B H 0.2429 0.3965 1.0174 0.080 Uiso 1 1 calc R U . . .
H24C H 0.4089 0.3070 0.9757 0.080 Uiso 1 1 calc R U . . .
C25 C 0.2399(3) 0.10751(15) 0.98427(11) 0.0320(4) Uani 1 1 d . . . . .
H25A H 0.2891 0.0604 1.0454 0.048 Uiso 1 1 calc R U . . .
H25B H 0.3475 0.1066 0.9431 0.048 Uiso 1 1 calc R U . . .
H25C H 0.1419 0.0673 0.9637 0.048 Uiso 1 1 calc R U . . .
C26 C -0.0195(3) 0.24305(19) 1.04926(11) 0.0436(5) Uani 1 1 d . . . . .
H26A H 0.0285 0.1890 1.1089 0.065 Uiso 1 1 calc R U . . .
H26B H -0.1208 0.2089 1.0252 0.065 Uiso 1 1 calc R U . . .
H26C H -0.0736 0.3298 1.0549 0.065 Uiso 1 1 calc R U . . .

loop_
_atom_site_aniso_label
_atom_site_aniso_U_11
_atom_site_aniso_U_22
_atom_site_aniso_U_33
_atom_site_aniso_U_23
_atom_site_aniso_U_13
_atom_site_aniso_U_12
S1 0.01552(17) 0.01752(17) 0.01594(18) -0.00196(12) 0.00335(12) -0.00064(12)
O1 0.0162(5) 0.0165(5) 0.0162(5) -0.0026(4) 0.0014(4) -0.0008(4)
N1 0.0157(6) 0.0167(5) 0.0158(6) -0.0020(4) 0.0026(4) -0.0025(4)
N2 0.0200(6) 0.0319(7) 0.0219(7) 0.0007(5) 0.0008(5) -0.0013(5)
N3 0.0228(7) 0.0321(7) 0.0233(7) -0.0030(5) 0.0053(5) 0.0027(5)
C1 0.0167(6) 0.0159(6) 0.0183(7) -0.0054(5) 0.0033(5) -0.0046(5)
C2 0.0202(7) 0.0194(7) 0.0181(7) -0.0030(5) 0.0007(5) -0.0020(5)
C3 0.0168(7) 0.0209(7) 0.0237(7) -0.0041(6) -0.0004(5) 0.0004(5)
C4 0.0158(7) 0.0213(7) 0.0239(7) -0.0080(6) 0.0048(5) -0.0030(5)
C5 0.0195(7) 0.0184(6) 0.0164(7) -0.0050(5) 0.0030(5) -0.0047(5)
C6 0.0154(6) 0.0143(6) 0.0181(7) -0.0052(5) 0.0005(5) -0.0040(5)
C7 0.0179(7) 0.0139(6) 0.0175(7) -0.0036(5) 0.0033(5) -0.0057(5)
C8 0.0182(7) 0.0148(6) 0.0172(7) -0.0025(5) 0.0007(5) -0.0023(5)
C9 0.0192(7) 0.0141(6) 0.0180(7) -0.0041(5) 0.0020(5) -0.0044(5)
C10 0.0192(7) 0.0148(6) 0.0167(7) -0.0029(5) 0.0020(5) -0.0039(5)
C11 0.0189(7) 0.0121(6) 0.0165(6) -0.0030(5) 0.0005(5) -0.0044(5)
C12 0.0181(7) 0.0140(6) 0.0147(6) -0.0020(5) 0.0007(5) -0.0037(5)
C13 0.0178(7) 0.0120(6) 0.0191(7) -0.0035(5) 0.0020(5) -0.0044(5)
C14 0.0192(7) 0.0158(6) 0.0170(7) -0.0039(5) 0.0039(5) -0.0020(5)
C15 0.0211(7) 0.0140(6) 0.0167(7) -0.0051(5) 0.0037(5) -0.0031(5)
C16 0.0178(6) 0.0154(6) 0.0166(7) -0.0009(5) 0.0031(5) -0.0033(5)
C17 0.0198(7) 0.0143(6) 0.0198(7) -0.0019(5) 0.0005(5) -0.0039(5)
C18 0.0185(7) 0.0157(6) 0.0184(7) -0.0036(5) 0.0001(5) -0.0014(5)
C19 0.0241(7) 0.0224(7) 0.0216(7) -0.0074(6) 0.0042(6) -0.0045(6)
C20 0.0164(6) 0.0157(6) 0.0186(7) -0.0027(5) 0.0017(5) -0.0027(5)
C21 0.0112(6) 0.0188(7) 0.0254(8) -0.0038(6) 0.0026(5) -0.0015(5)
C22 0.0191(7) 0.0166(6) 0.0201(7) -0.0019(5) -0.0007(6) -0.0007(5)
C23 0.0255(7) 0.0186(7) 0.0168(7) -0.0014(5) -0.0006(6) 0.0009(6)
C24 0.0826(16) 0.0447(11) 0.0321(10) 0.0096(8) -0.0299(10) -0.0310(11)
C25 0.0399(9) 0.0239(8) 0.0223(8) 0.0013(6) 0.0051(7) 0.0082(7)
C26 0.0446(11) 0.0502(11) 0.0169(8) 0.0049(7) 0.0101(7) 0.0192(9)

_geom_special_details            
;
 All esds (except the esd in the dihedral angle between two l.s. planes)
 are estimated using the full covariance matrix.  The cell esds are taken
 into account individually in the estimation of esds in distances, angles
 and torsion angles; correlations between esds in cell parameters are only
 used when they are defined by crystal symmetry.  An approximate (isotropic)
 treatment of cell esds is used for estimating esds involving l.s. planes.
;

loop_
_geom_bond_atom_site_label_1
_geom_bond_atom_site_label_2
_geom_bond_distance
_geom_bond_site_symmetry_2
_geom_bond_publ_flag
S1 C1 1.7529(14) . ?
S1 C7 1.7606(14) . ?
O1 C15 1.3666(16) . ?
O1 C11 1.3658(16) . ?
N1 C7 1.3754(17) . ?
N1 C6 1.3950(17) . ?
N1 C16 1.4642(17) . ?
N2 C21 1.1532(19) . ?
N3 C22 1.1528(19) . ?
C1 C2 1.3897(19) . ?
C1 C6 1.3999(19) . ?
C2 C3 1.392(2) . ?
C2 H2 0.9500 . ?
C3 C4 1.392(2) . ?
C3 H3 0.9500 . ?
C4 C5 1.388(2) . ?
C4 H4 0.9500 . ?
C5 C6 1.3923(19) . ?
C5 H5 0.9500 . ?
C7 C8 1.3658(19) . ?
C8 C9 1.4148(19) . ?
C8 H8 0.9500 . ?
C9 C10 1.362(2) . ?
C9 H9 0.9500 . ?
C10 C11 1.4239(19) . ?
C10 H10 0.9500 . ?
C11 C12 1.3668(19) . ?
C12 C13 1.4133(19) . ?
C12 H12 0.9500 . ?
C13 C20 1.3965(19) . ?
C13 C14 1.4389(19) . ?
C14 C15 1.348(2) . ?
C14 H14 0.9500 . ?
C15 C23 1.5129(19) . ?
C16 C17 1.5266(19) . ?
C16 H16A 0.9900 . ?
C16 H16B 0.9900 . ?
C17 C18 1.5263(18) . ?
C17 H17A 0.9900 . ?
C17 H17B 0.9900 . ?
C18 C19 1.5182(19) . ?
C18 H18A 0.9900 . ?
C18 H18B 0.9900 . ?
C19 H19A 0.9800 . ?
C19 H19B 0.9800 . ?
C19 H19C 0.9800 . ?
C20 C22 1.4247(19) . ?
C20 C21 1.4256(19) . ?
C23 C26 1.525(2) . ?
C23 C25 1.530(2) . ?
C23 C24 1.532(2) . ?
C24 H24A 0.9800 . ?
C24 H24B 0.9800 . ?
C24 H24C 0.9800 . ?
C25 H25A 0.9800 . ?
C25 H25B 0.9800 . ?
C25 H25C 0.9800 . ?
C26 H26A 0.9800 . ?
C26 H26B 0.9800 . ?
C26 H26C 0.9800 . ?

loop_
_geom_angle_atom_site_label_1
_geom_angle_atom_site_label_2
_geom_angle_atom_site_label_3
_geom_angle
_geom_angle_site_symmetry_1
_geom_angle_site_symmetry_3
_geom_angle_publ_flag
C1 S1 C7 91.44(6) . . ?
C15 O1 C11 120.00(11) . . ?
C7 N1 C6 115.12(11) . . ?
C7 N1 C16 121.59(11) . . ?
C6 N1 C16 123.24(11) . . ?
C2 C1 C6 121.30(12) . . ?
C2 C1 S1 127.92(11) . . ?
C6 C1 S1 110.79(10) . . ?
C3 C2 C1 118.17(13) . . ?
C3 C2 H2 120.9 . . ?
C1 C2 H2 120.9 . . ?
C2 C3 C4 120.49(13) . . ?
C2 C3 H3 119.8 . . ?
C4 C3 H3 119.8 . . ?
C5 C4 C3 121.55(13) . . ?
C5 C4 H4 119.2 . . ?
C3 C4 H4 119.2 . . ?
C4 C5 C6 118.18(13) . . ?
C4 C5 H5 120.9 . . ?
C6 C5 H5 120.9 . . ?
C5 C6 N1 127.17(12) . . ?
C5 C6 C1 120.31(12) . . ?
N1 C6 C1 112.51(12) . . ?
C8 C7 N1 125.11(13) . . ?
C8 C7 S1 124.77(11) . . ?
N1 C7 S1 110.12(10) . . ?
C7 C8 C9 124.96(13) . . ?
C7 C8 H8 117.5 . . ?
C9 C8 H8 117.5 . . ?
C10 C9 C8 121.66(13) . . ?
C10 C9 H9 119.2 . . ?
C8 C9 H9 119.2 . . ?
C9 C10 C11 126.23(13) . . ?
C9 C10 H10 116.9 . . ?
C11 C10 H10 116.9 . . ?
C12 C11 O1 120.68(12) . . ?
C12 C11 C10 123.64(13) . . ?
O1 C11 C10 115.68(12) . . ?
C11 C12 C13 121.33(13) . . ?
C11 C12 H12 119.3 . . ?
C13 C12 H12 119.3 . . ?
C20 C13 C12 121.87(12) . . ?
C20 C13 C14 122.37(12) . . ?
C12 C13 C14 115.76(12) . . ?
C15 C14 C13 120.82(13) . . ?
C15 C14 H14 119.6 . . ?
C13 C14 H14 119.6 . . ?
C14 C15 O1 121.41(12) . . ?
C14 C15 C23 127.45(13) . . ?
O1 C15 C23 111.14(11) . . ?
N1 C16 C17 112.21(11) . . ?
N1 C16 H16A 109.2 . . ?
C17 C16 H16A 109.2 . . ?
N1 C16 H16B 109.2 . . ?
C17 C16 H16B 109.2 . . ?
H16A C16 H16B 107.9 . . ?
C18 C17 C16 112.55(11) . . ?
C18 C17 H17A 109.1 . . ?
C16 C17 H17A 109.1 . . ?
C18 C17 H17B 109.1 . . ?
C16 C17 H17B 109.1 . . ?
H17A C17 H17B 107.8 . . ?
C19 C18 C17 113.55(11) . . ?
C19 C18 H18A 108.9 . . ?
C17 C18 H18A 108.9 . . ?
C19 C18 H18B 108.9 . . ?
C17 C18 H18B 108.9 . . ?
H18A C18 H18B 107.7 . . ?
C18 C19 H19A 109.5 . . ?
C18 C19 H19B 109.5 . . ?
H19A C19 H19B 109.5 . . ?
C18 C19 H19C 109.5 . . ?
H19A C19 H19C 109.5 . . ?
H19B C19 H19C 109.5 . . ?
C13 C20 C22 121.98(12) . . ?
C13 C20 C21 119.21(12) . . ?
C22 C20 C21 118.79(12) . . ?
N2 C21 C20 176.06(14) . . ?
N3 C22 C20 179.24(16) . . ?
C15 C23 C26 110.62(12) . . ?
C15 C23 C25 109.56(12) . . ?
C26 C23 C25 108.03(13) . . ?
C15 C23 C24 108.43(12) . . ?
C26 C23 C24 110.77(16) . . ?
C25 C23 C24 109.42(15) . . ?
C23 C24 H24A 109.5 . . ?
C23 C24 H24B 109.5 . . ?
H24A C24 H24B 109.5 . . ?
C23 C24 H24C 109.5 . . ?
H24A C24 H24C 109.5 . . ?
H24B C24 H24C 109.5 . . ?
C23 C25 H25A 109.5 . . ?
C23 C25 H25B 109.5 . . ?
H25A C25 H25B 109.5 . . ?
C23 C25 H25C 109.5 . . ?
H25A C25 H25C 109.5 . . ?
H25B C25 H25C 109.5 . . ?
C23 C26 H26A 109.5 . . ?
C23 C26 H26B 109.5 . . ?
H26A C26 H26B 109.5 . . ?
C23 C26 H26C 109.5 . . ?
H26A C26 H26C 109.5 . . ?
H26B C26 H26C 109.5 . . ?

loop_
_geom_torsion_atom_site_label_1
_geom_torsion_atom_site_label_2
_geom_torsion_atom_site_label_3
_geom_torsion_atom_site_label_4
_geom_torsion
_geom_torsion_site_symmetry_1
_geom_torsion_site_symmetry_2
_geom_torsion_site_symmetry_3
_geom_torsion_site_symmetry_4
_geom_torsion_publ_flag
C7 S1 C1 C2 179.99(13) . . . . ?
C7 S1 C1 C6 -0.02(10) . . . . ?
C6 C1 C2 C3 -0.1(2) . . . . ?
S1 C1 C2 C3 179.87(11) . . . . ?
C1 C2 C3 C4 0.1(2) . . . . ?
C2 C3 C4 C5 -0.1(2) . . . . ?
C3 C4 C5 C6 0.2(2) . . . . ?
C4 C5 C6 N1 179.08(13) . . . . ?
C4 C5 C6 C1 -0.18(19) . . . . ?
C7 N1 C6 C5 179.22(12) . . . . ?
C16 N1 C6 C5 2.0(2) . . . . ?
C7 N1 C6 C1 -1.47(16) . . . . ?
C16 N1 C6 C1 -178.67(11) . . . . ?
C2 C1 C6 C5 0.2(2) . . . . ?
S1 C1 C6 C5 -179.82(10) . . . . ?
C2 C1 C6 N1 -179.20(12) . . . . ?
S1 C1 C6 N1 0.81(14) . . . . ?
C6 N1 C7 C8 -178.39(12) . . . . ?
C16 N1 C7 C8 -1.1(2) . . . . ?
C6 N1 C7 S1 1.41(14) . . . . ?
C16 N1 C7 S1 178.67(9) . . . . ?
C1 S1 C7 C8 179.03(12) . . . . ?
C1 S1 C7 N1 -0.77(10) . . . . ?
N1 C7 C8 C9 -177.31(12) . . . . ?
S1 C7 C8 C9 2.9(2) . . . . ?
C7 C8 C9 C10 -178.30(13) . . . . ?
C8 C9 C10 C11 -178.87(12) . . . . ?
C15 O1 C11 C12 -0.30(18) . . . . ?
C15 O1 C11 C10 179.74(11) . . . . ?
C9 C10 C11 C12 -179.32(13) . . . . ?
C9 C10 C11 O1 0.6(2) . . . . ?
O1 C11 C12 C13 0.9(2) . . . . ?
C10 C11 C12 C13 -179.12(12) . . . . ?
C11 C12 C13 C20 179.81(12) . . . . ?
C11 C12 C13 C14 -0.65(19) . . . . ?
C20 C13 C14 C15 179.33(13) . . . . ?
C12 C13 C14 C15 -0.22(19) . . . . ?
C13 C14 C15 O1 0.8(2) . . . . ?
C13 C14 C15 C23 -179.58(13) . . . . ?
C11 O1 C15 C14 -0.58(18) . . . . ?
C11 O1 C15 C23 179.77(11) . . . . ?
C7 N1 C16 C17 -80.47(15) . . . . ?
C6 N1 C16 C17 96.56(14) . . . . ?
N1 C16 C17 C18 -178.52(11) . . . . ?
C16 C17 C18 C19 77.61(15) . . . . ?
C12 C13 C20 C22 -179.13(12) . . . . ?
C14 C13 C20 C22 1.4(2) . . . . ?
C12 C13 C20 C21 2.7(2) . . . . ?
C14 C13 C20 C21 -176.80(12) . . . . ?
C14 C15 C23 C26 9.5(2) . . . . ?
O1 C15 C23 C26 -170.88(13) . . . . ?
C14 C15 C23 C25 128.48(16) . . . . ?
O1 C15 C23 C25 -51.89(16) . . . . ?
C14 C15 C23 C24 -112.15(18) . . . . ?
O1 C15 C23 C24 67.47(17) . . . . ?

_refine_diff_density_max         0.314
_refine_diff_density_min         -0.283
_refine_diff_density_rms         0.047

_shelx_res_file                  
;

    542_AS.res created by SHELXL-2014/7


TITL 542_AS.res in P-1
REM Old TITL 542_AS in P-1
REM SHELXT solution in P-1
REM R1 0.106,  Rweak 0.005,  Alpha 0.056,  Orientation as input
REM Formula found by SHELXT:  C26 N3 O S
CELL  1.54178   7.0287  11.0372  15.2233   76.459   89.714   78.323
ZERR    2.000   0.0002   0.0003   0.0005    0.001    0.001    0.001
LATT  1
SFAC C H N O S
UNIT 52 54 6 2 2
TEMP -173.150
L.S. 10
BOND $H
LIST 4
conf
more -1
acta
FMAP -2
PLAN 20
size 0.556 0.101 0.038
WGHT    0.046800    0.448500
FVAR       0.57417
S1    5    0.932271    0.091177    0.773565    11.00000    0.01552    0.01752 =
         0.01594   -0.00196    0.00335   -0.00064
O1    4    0.217285    0.305449    0.829978    11.00000    0.01617    0.01651 =
         0.01623   -0.00255    0.00139   -0.00079
N1    3    0.996389    0.182617    0.606548    11.00000    0.01569    0.01667 =
         0.01585   -0.00198    0.00263   -0.00247
N2    3   -0.396344    0.624849    0.569962    11.00000    0.01996    0.03193 =
         0.02186    0.00072    0.00083   -0.00133
N3    3   -0.608605    0.562450    0.852024    11.00000    0.02282    0.03213 =
         0.02335   -0.00298    0.00534    0.00270
C1    1    1.162211    0.041395    0.733537    11.00000    0.01667    0.01593 =
         0.01831   -0.00538    0.00327   -0.00464
C2    1    1.321974   -0.043450    0.781363    11.00000    0.02020    0.01943 =
         0.01811   -0.00297    0.00065   -0.00196
AFIX  43
H2    2    1.315633   -0.082542    0.843629    11.00000   -1.20000
AFIX   0
C3    1    1.491506   -0.069574    0.735531    11.00000    0.01684    0.02085 =
         0.02368   -0.00411   -0.00045    0.00039
AFIX  43
H3    2    1.602639   -0.127342    0.766725    11.00000   -1.20000
AFIX   0
C4    1    1.499449   -0.011667    0.644292    11.00000    0.01584    0.02132 =
         0.02389   -0.00799    0.00483   -0.00298
AFIX  43
H4    2    1.616587   -0.030625    0.614225    11.00000   -1.20000
AFIX   0
C5    1    1.340300    0.073077    0.596253    11.00000    0.01954    0.01837 =
         0.01643   -0.00504    0.00305   -0.00465
AFIX  43
H5    2    1.347090    0.111933    0.533974    11.00000   -1.20000
AFIX   0
C6    1    1.170384    0.099608    0.641816    11.00000    0.01535    0.01432 =
         0.01809   -0.00520    0.00048   -0.00401
C7    1    0.849834    0.189741    0.666501    11.00000    0.01789    0.01393 =
         0.01746   -0.00358    0.00328   -0.00567
C8    1    0.666629    0.262271    0.646153    11.00000    0.01817    0.01484 =
         0.01724   -0.00254    0.00073   -0.00233
AFIX  43
H8    2    0.636304    0.308791    0.585287    11.00000   -1.20000
AFIX   0
C9    1    0.518596    0.273377    0.708840    11.00000    0.01922    0.01411 =
         0.01799   -0.00413    0.00199   -0.00437
AFIX  43
H9    2    0.546291    0.229664    0.770460    11.00000   -1.20000
AFIX   0
C10   1    0.337362    0.345170    0.683063    11.00000    0.01918    0.01475 =
         0.01670   -0.00292    0.00198   -0.00386
AFIX  43
H10   2    0.314136    0.386261    0.620743    11.00000   -1.20000
AFIX   0
C11   1    0.179395    0.364516    0.740597    11.00000    0.01885    0.01214 =
         0.01652   -0.00301    0.00048   -0.00436
C12   1   -0.000379    0.436788    0.710660    11.00000    0.01806    0.01402 =
         0.01472   -0.00195    0.00074   -0.00373
AFIX  43
H12   2   -0.024252    0.476043    0.648074    11.00000   -1.20000
AFIX   0
C13   1   -0.151472    0.454295    0.770939    11.00000    0.01779    0.01202 =
         0.01910   -0.00352    0.00195   -0.00441
C14   1   -0.103750    0.390474    0.864335    11.00000    0.01923    0.01578 =
         0.01702   -0.00386    0.00386   -0.00199
AFIX  43
H14   2   -0.199340    0.398951    0.908060    11.00000   -1.20000
AFIX   0
C15   1    0.074971    0.318781    0.890566    11.00000    0.02112    0.01401 =
         0.01673   -0.00514    0.00367   -0.00313
C16   1    0.965982    0.253249    0.511776    11.00000    0.01776    0.01537 =
         0.01657   -0.00086    0.00315   -0.00331
AFIX  23
H16A  2    1.093340    0.263334    0.486361    11.00000   -1.20000
H16B  2    0.886710    0.339353    0.508551    11.00000   -1.20000
AFIX   0
C17   1    0.864036    0.186379    0.454800    11.00000    0.01982    0.01432 =
         0.01982   -0.00192    0.00048   -0.00387
AFIX  23
H17A  2    0.941610    0.099430    0.459437    11.00000   -1.20000
H17B  2    0.735305    0.178291    0.479357    11.00000   -1.20000
AFIX   0
C18   1    0.836461    0.257644    0.355409    11.00000    0.01847    0.01572 =
         0.01841   -0.00357    0.00009   -0.00137
AFIX  23
H18A  2    0.733893    0.228464    0.326535    11.00000   -1.20000
H18B  2    0.790851    0.349720    0.351686    11.00000   -1.20000
AFIX   0
C19   1    1.020112    0.238936    0.302979    11.00000    0.02412    0.02242 =
         0.02156   -0.00737    0.00418   -0.00445
AFIX 137
H19A  2    0.996339    0.293693    0.241687    11.00000   -1.50000
H19B  2    1.057103    0.149655    0.299691    11.00000   -1.50000
H19C  2    1.125442    0.261383    0.333715    11.00000   -1.50000
AFIX   0
C20   1   -0.335565    0.528204    0.741228    11.00000    0.01640    0.01568 =
         0.01861   -0.00269    0.00171   -0.00266
C21   1   -0.375220    0.583258    0.646990    11.00000    0.01118    0.01883 =
         0.02539   -0.00378    0.00257   -0.00146
C22   1   -0.487313    0.547419    0.802028    11.00000    0.01912    0.01660 =
         0.02010   -0.00189   -0.00070   -0.00070
C23   1    0.147945    0.245258    0.985210    11.00000    0.02550    0.01856 =
         0.01681   -0.00143   -0.00057    0.00090
C24   1    0.301543    0.308181    1.016966    11.00000    0.08259    0.04470 =
         0.03213    0.00960   -0.02993   -0.03096
AFIX 137
H24A  2    0.351058    0.261264    1.078116    11.00000   -1.50000
H24B  2    0.242872    0.396481    1.017426    11.00000   -1.50000
H24C  2    0.408945    0.307046    0.975668    11.00000   -1.50000
AFIX   0
C25   1    0.239866    0.107506    0.984269    11.00000    0.03992    0.02395 =
         0.02232    0.00133    0.00506    0.00816
AFIX 137
H25A  2    0.289118    0.060385    1.045413    11.00000   -1.50000
H25B  2    0.347493    0.106603    0.943094    11.00000   -1.50000
H25C  2    0.141853    0.067311    0.963696    11.00000   -1.50000
AFIX   0
C26   1   -0.019457    0.243053    1.049260    11.00000    0.04456    0.05022 =
         0.01685    0.00489    0.01011    0.01915
AFIX 137
H26A  2    0.028468    0.189036    1.108852    11.00000   -1.50000
H26B  2   -0.120820    0.208872    1.025183    11.00000   -1.50000
H26C  2   -0.073616    0.329834    1.054911    11.00000   -1.50000
AFIX   0
HKLF 4

REM  542_AS.res in P-1
REM R1 =  0.0368 for    3962 Fo > 4sig(Fo)  and  0.0419 for all    4415 data
REM    284 parameters refined using      0 restraints

END

WGHT      0.0468      0.4485

REM Highest difference peak  0.314,  deepest hole -0.283,  1-sigma level  0.047
Q1    1   0.8775  0.1235  0.7173  11.00000  0.05    0.31
Q2    1   0.1107  0.2871  0.9413  11.00000  0.05    0.30
Q3    1   0.8638  0.0180  0.7803  11.00000  0.05    0.30
Q4    1   0.8371  0.0958  0.7822  11.00000  0.05   -0.28
Q5    1   0.9272  0.2118  0.4772  11.00000  0.05    0.27
Q6    1   0.8501  0.2221  0.4024  11.00000  0.05    0.26
Q7    1   0.9665  0.1101  0.7535  11.00000  0.05   -0.25
Q8    1   0.2183  0.2743  0.9985  11.00000  0.05    0.25
Q9    1   1.1054  0.1781  0.5808  11.00000  0.05   -0.22
Q10   1   0.0411  0.3051  1.0509  11.00000  0.05    0.21
Q11   1  -0.2347  0.5059  0.7623  11.00000  0.05    0.20
Q12   1   1.4806 -0.0317  0.6923  11.00000  0.05    0.20
Q13   1   0.1974  0.1855  0.9821  11.00000  0.05    0.20
Q14   1  -0.1287  0.4280  0.8166  11.00000  0.05    0.20
Q15   1   0.7408  0.2538  0.3753  11.00000  0.05   -0.20
Q16   1   0.0620  0.2188  1.1034  11.00000  0.05    0.19
Q17   1   1.2713  0.0301  0.7108  11.00000  0.05   -0.19
Q18   1   0.0016  0.3746  0.8922  11.00000  0.05    0.19
Q19   1   0.9615  0.1440  0.6721  11.00000  0.05   -0.19
Q20   1   0.9543  0.0513  0.7949  11.00000  0.05   -0.19
;
_shelx_res_checksum              85545
